# Supplementary material for: Activation of the eIF2α-ATF4 Pathway by Chronic Paracetamol Treatment Is Prevented by Dietary Supplementation with Cysteine
Source: Int J Mol Sci. 2022 Jun 28;23(13):7196. doi: 10.3390/ijms23137196 (PMC9266523; doi:10.3390/ijms23137196)
Supplement: Supplementary file 1 [file ijms-23-07196-s001.zip]

Archive with 1 entries (1 files):
- ijms-1763192-supplementary.pdf
